# Supplementary material for: The histone deacetylase HDA19 controls root cell elongation and modulates a subset of phosphate starvation responses in Arabidopsis
Source: Sci Rep. 2015 Oct 28;5:15708. doi: 10.1038/srep15708 (PMC4623716; doi:10.1038/srep15708)
Supplement: Supplementary Information [file srep15708-s1.xls]

## Sheet: Sheet3
Supplementary information for:
The histone deacetylase HDA19 controls root cell elongation and modulates a subset of phosphate starvation responses in Arabidopsis
Chun-Ying Chen, Keqiang Wu and Wolfgang Schmidt

## Sheet: Lower in RNAi
Supplementary Table 1. Pi-responsive genes with a two-fold lower abundance in HDA19-RNAi relative to 35S:HDA19 plants.
Genbank	Ri LP/Ri ES(averageI+II+III)	OE LP/OE ES(averageI+II+III)	(OE LP/OE ES)/(Ri LP/Ri ES)	Description	Gene Title
At4g23320	0.350627	9.2159	26.2841	serine/threonine kinase - like protein serine/threonine kinase, Brassica oleracea	protein kinase family protein
At3g03410	0.21548	5.20482	24.1545	calmodulin-like protein similar to calmodulin GB:P02599 [Dictyostelium discoideum], HMM hit: efhand	calmodulin-related protein, putative
At5g48200	0.127177	2.2988	18.0757	unknown protein	hypothetical protein
At2g45130	16.0384	273.389	17.0459	hypothetical protein predicted by genscan	SPX (SYG1/Pho81/XPR1) domain-containing protein
At3g55190	0.21787	3.64384	16.7248	lipase -like protein monoglyceride lipase, Mus musculus, EMBL:MMMGLYLIP	esterase/lipase/thioesterase family protein
At2g34120	0.923077	14.3889	15.588	hypothetical protein predicted by genscan	hypothetical protein
At1g35663	0.193055	2.95232	15.2926	hypothetical protein predicted by genemark.hmm	hypothetical protein
At1g50340	0.252799	3.85774	15.2601	hypothetical protein predicted by genemark.hmm	invertase/pectin methylesterase inhibitor family protein
At5g51320	0.401239	5.66667	14.1229	putative protein similar to unknown protein (gb AAD15428.1)	hypothetical protein
At4g07330	0.722962	10.0369	13.883	hypothetical protein	CACTA-like transposase family (Tnp2/En/Spm)
At2g17170	0.741827	9.58659	12.923	hypothetical protein contains protein kinase domain	protein kinase family protein
At4g29630	1.07487	12.3261	11.4676	cytidine deaminase 3 (CDA3)	cytidine deaminase, putative / cytidine aminohydrolase, putative
At4g08100	0.271565	2.95833	10.8936	putative polyprotein	gypsy-like retrotransposon family ; gypsy-like retrotransposon family ; gypsy-like retrotransposon family (Athila)
At3g21930	0.446776	4.37347	9.78896	hypothetical protein contains Pfam profile: PF01657 Domain of unknown function	receptor-like protein kinase-related ; pollen coat receptor kinase, putative
At3g55130	0.646134	5.78704	8.9564	ABC transporter - like protein breast cancer resistance protein 1 BCRP1, Mus musculus, EMBL:NP_036050; supported by cDNA: gi_15028218_gb_AY045932.1_	ABC transporter family protein
At1g58842	0.0986492	0.771399	7.81961	viral resistance protein, putative, 5' partial similar to viral resistance protein GI:7110565 from [Arabidopsis thaliana]	disease resistance protein (CC-NBS-LRR class), putative ; disease resistance protein (CC-NBS-LRR class), putative / PRM1 homolog, putative
At2g03040	0.404973	3.01881	7.45436	unknown protein	emp24/gp25L/p24 family protein ; transmembrane protein-related
At1g43950	0.912522	6.52698	7.15269	auxin response factor 1, putative similar to auxin response factor 1 GI:2245378 from [Arabidopsis thaliana], non-consensus TT donor splice site at exon 5	auxin-responsive factor, putative
At3g04700	0.119328	0.84636	7.09272	hypothetical protein similar to hypothetical protein (F22O13.30) GB:AAC14056 [Arabidopsis thaliana]	expressed protein
At4g13410	0.756759	5.36206	7.08555	putative protein Cyclic beta-1-3-glucan synthase, Bradyrhizobium japonicum, AF047687	glycosyl transferase family 2 protein
At5g03930	0.428035	2.85718	6.67512	putative protein	expressed protein
At5g52300	1.66145	11.0105	6.62704	low-temperature-induced 65 kD protein (sp|Q04980)	low-temperature-responsive 65 kD protein (LTI65) / desiccation-responsive protein 29B (RD29B)
At1g43840	0.841357	5.46032	6.4899	hypothetical protein predicted by genemark.hmm	CACTA-like transposase family (Ptta/En/Spm)
At1g54240	0.895694	5.63935	6.29607	hypothetical protein contains similarity to DNA-binding protein (PcMYB1) GI:2224896 from [Petroselinum crispum]	hypothetical protein
At2g02200	1.47513	9.03199	6.12285	hypothetical protein predicted by genscan	pseudogene, hypothetical protein
At1g61566	0.777571	4.75971	6.12125	Expressed protein ; supported by full-length cDNA: Ceres: 30523.	rapid alkalinization factor (RALF) family protein ; rapid alkalinization factor (RALF) family protein
At2g03130	0.263201	1.59374	6.05521	50S ribosomal protein L7/L12	ribosomal protein L12 family protein
At5g52140	0.385244	2.29234	5.95036	unknown protein	zinc finger protein-related
At1g61710	0.541646	3.15298	5.82111	hypothetical protein similar to hypothetical protein GI:3184279 from [Arabidopsis thaliana]	DC1 domain-containing protein
At4g12540	0.458861	2.62964	5.7308	hypothetical protein	expressed protein
At2g06700	0.383301	2.04482	5.33478	hypothetical protein predicted by genscan and genefinder	hypothetical protein
At4g13700	4.16352	20.7546	4.98485	putative protein purple acid phosphatase Ipomoea batatas, AJ006224	serine/threonine protein phosphatase family protein
At3g28290	1.06139	5.22117	4.91918	At14a-1 protein identical to At14a protein GB:AAD26355 GI:4589123 [Arabidopsis thaliana] [Gene 230 (1), 33-40 (1999)]	integrin-related protein 14a ; integrin-related protein 14a
At4g12960	0.99626	4.89859	4.91698	putative protein hypothetical protein - Arabidopsis thaliana,PIR2:T06647;supported by full-length cDNA: Ceres:516.	gamma interferon responsive lysosomal thiol reductase family protein / GILT family protein
At2g34360	1.70919	8.30408	4.85849	hypothetical protein	MATE efflux family protein
At3g17980	0.910653	4.37313	4.8022	unknown protein contains Pfam profile:PF00168 C2 domain	C2 domain-containing protein
At4g14610	0.232807	1.11607	4.79396	disease resistance RPS2 like protein	pseudogene, disease resistance protein (CC-NBS-LRR class), putative
At1g61320	0.839052	3.9871	4.75191	hypothetical protein predicted by genemark.hmm	F-box family protein ; hypothetical protein
At4g23140	0.298158	1.40912	4.72608	serine threonine kinase - like protein KI domain interacting kinase 1 (KIK1), Zea mays; supported by cDNA: gi_13506746_gb_AF224706.1_AF224706	protein kinase family protein ; receptor-like protein kinase 5 (RLK5)
At3g57600	0.818538	3.85694	4.71199	AP2 transcription factor - like protein various proteins containing an AP2 transcription factor domain, Arabidopsis thaliana;supported by full-length cDNA: Ceres:332.	AP2 domain-containing transcription factor, putative
At5g12450	1.28159	5.94707	4.64039	putative protein similarity to predicted proteins, Arabidopsis thaliana	hypothetical protein
At3g59610	0.680653	3.08295	4.52939	putative protein myrosinase-binding protein-like protein (AtMLP-300B) - Arabidopsis thaliana, EMBL:AF214573	F-box family protein / jacalin lectin family protein
At1g34545	1.05344	4.52851	4.29877	pol polyprotein, putative similar to many predicted pol polyproteins	copia-like retrotransposon family
At2g42560	0.763793	3.26395	4.27335	putative seed maturation protein	late embryogenesis abundant domain-containing protein / LEA domain-containing protein
At2g38920	0.417181	1.77821	4.26244	hypothetical protein predicted by genscan	SPX (SYG1/Pho81/XPR1) domain-containing protein / zinc finger (C3HC4-type RING finger) protein-related
At2g11810	12.7474	52.9247	4.15181	putative monogalactosyldiacylglycerol synthase ; supported by cDNA: gi_9927294_dbj_AB047398.1_AB047398	1,2-diacylglycerol 3-beta-galactosyltransferase, putative / monogalactosyldiacylglycerol synthase, putative / MGDG synthase, putative
At1g63060	0.457288	1.89428	4.14243	hypothetical protein predicted by genemark.hmm;supported by full-length cDNA: Ceres:4928.	expressed protein
At5g37280	0.982677	4.04511	4.11642	putative protein RING-H2 finger protein RHA1b, Arabidopsis thaliana, PIR:T13027	zinc finger (C3HC4-type RING finger) family protein
At3g05630	4.64007	18.4803	3.98277	putative phospholipase D similar to phospholipase D GB:BAA24577 from [Rattus norvegicus]	phospholipase D, putative (PLDP2)
At5g62040	0.886887	3.43778	3.87623	Fdr1 Cen - like protein Fdr1, Oryza sativa, EMBL:AF159883	brother of FT and TFL1 protein (BFT)
At1g20180	0.420719	1.47261	3.50023	hypothetical protein predicted by genemark.hmm	hypothetical protein
At3g60700	0.54584	1.90415	3.48848	putative protein	expressed protein
At3g32150	1.14807	3.96661	3.45504	hypothetical protein predicted by genemark.hmm	hypothetical protein
At5g08030	0.63422	2.16345	3.41119	glycerophosphodiester phosphodiesterase - like protein glycerophosphodiester phosphodiesterase, Borrelia hermsii, EMBL:BH40762	glycerophosphoryl diester phosphodiesterase family protein
At5g20150	7.83645	26.4016	3.36907	ids4-like protein ids-4 protein - Hordeum vulgare, PIR:T05905;supported by full-length cDNA: Ceres:32843.	SPX (SYG1/Pho81/XPR1) domain-containing protein
At4g09480	0.232145	0.773155	3.33048	putative protein retrovirus-related polyproteins	copia-like retrotransposon family
At1g60590	0.53386	1.76744	3.31067	polygalacturonase, putative similar to polygalacturonase GI:9293940 from [Arabidopsis thaliana]; supported by cDNA: gi_16974584_gb_AY060568.1_	polygalacturonase, putative / pectinase, putative
At4g20210	0.836926	2.74214	3.27644	cadinene synthase like protein (+)-delta-cadinene synthase isozyme XC14, Gossypiumarboreum, PIR2:S68366	terpene synthase/cyclase family protein
At1g35560	0.527813	1.72803	3.27394	DNA binding protein, putative similar to GB:BAA23142 GI:2580438 from [Oryza sativa]; supported by cDNA: gi_15912302_gb_AY056429.1_	TCP family transcription factor, putative
At3g28890	0.600619	1.92088	3.19816	disease resistance protein, putative similar to disease resistance protein (Cf-5) GB:AAC78591 [Lycopersicon esculentum]	leucine-rich repeat family protein
At5g35350	0.785655	2.45114	3.11987	putative protein	0
At1g10890	0.593178	1.82868	3.08285	unknown protein	F-box family protein
At1g62400	0.498639	1.51823	3.04474	protein kinase, putative similar to protein kinase GI:170047 from [Glycine max]	protein kinase, putative
At5g51030	1.53014	4.55625	2.97768	carbonyl reductase-like protein	short-chain dehydrogenase/reductase (SDR) family protein
At4g35190	0.936553	2.76385	2.95109	putative protein ctf, Mycobacterium leprae, gb:U15180;supported by full-length cDNA: Ceres:33995.	expressed protein
At1g21530	0.672789	1.94656	2.89328	amp-binding protein, putative similar to amp-binding protein GB:X94625 GI:1903033 from [Brassica napus]	AMP-binding protein, putative
At1g23140	1.51077	4.33805	2.87141	unknown protein similar to unknown protein GB:AAD55495	C2 domain-containing protein
At1g60130	1.23667	3.51788	2.84464	myrosinase binding protein, putative similar to myrosinase binding protein GI:1711295 from [Brassica napus]	jacalin lectin family protein
At1g74110	0.51927	1.47578	2.84202	putative cytochrome P-450 similar to cytochrome P-450 GB:AAB37231 from [Phalaenopsis sp. SM9108]	cytochrome P450 family protein
At3g47340	0.539269	1.51987	2.81839	glutamine-dependent asparagine synthetase ; supported by cDNA: gi_16930406_gb_AF419557.1_AF419557	asparagine synthetase 1 (glutamine-hydrolyzing) / glutamine-dependent asparagine synthetase 1 (ASN1)
At1g10640	0.422297	1.16233	2.7524	polygalacturonase PG1, putative similar to polygalacturonase PG1 GI:5669846 from [Glycine max]; supported by cDNA: gi_14532455_gb_AY039852.1_	polygalacturonase, putative / pectinase, putative
At5g38980	0.300389	0.819978	2.72972	putative protein ;supported by full-length cDNA: Ceres:115913.	expressed protein
At3g27690	0.440543	1.17894	2.6761	putative chlorophyll A-B binding protein similar to chlorophyll A-B binding protein 151 precursor (LHCP) GB:P27518 from [Gossypium hirsutum];supported by full-length cDNA: Ceres:7700.	chlorophyll A-B binding protein (LHCB2:4)
At4g25010	1.26301	3.27863	2.59589	MtN3 - like protein MtN3 (induced during root nodule development), Medicago truncatula, gb:Y08726	nodulin MtN3 family protein
At5g56080	0.502817	1.2993	2.58404	nicotianamine synthase	nicotianamine synthase, putative
At2g43535	1.5795	4.02513	2.54836	Expressed protein ; supported by full-length cDNA: Ceres: 91704.	trypsin inhibitor, putative
At4g16090	0.766998	1.84435	2.40464	hypothetical protein	hypothetical protein
At4g38590	0.974636	2.30562	2.36562	galactosidase like protein ss-1,4-exogalactanase (beta-galactosidase) - Lycopersicon esculentum,PID:e1363850	glycosyl hydrolase family 35 protein
At1g67990	0.478346	1.13104	2.36447	putative S-adenosyl-L-methionine:trans-caffeoyl-Coenzyme A 3-O-methyltransferase similar to S-adenosyl-L-methionine:trans-caffeoyl-Coenzyme A 3-O-methyltransferase GB:AAA62426 [Arabidopsis thaliana] (function=disease resistance);supported by full-length cDNA: Ceres:5066.	caffeoyl-CoA 3-O-methyltransferase, putative
At2g21110	0.799861	1.89018	2.36313	putative disease resistance response protein	disease resistance-responsive family protein
At4g14060	1.016	2.3671	2.32983	major latex protein like ; supported by cDNA: gi_15982831_gb_AY057523.1_	major latex protein-related / MLP-related
At4g11890	0.941735	2.18354	2.31864	protein kinase - like protein KI domain interacting kinase 1 -Zea mays,PIR2:T02053	protein kinase family protein
At3g29780	0.91759	2.10036	2.289	unknown protein	expressed protein
At3g26450	0.918027	2.08889	2.27541	major latex protein, putative similar to major latex protein type1 GB:CAA63026 [Arabidopsis thaliana]; supported by full-length cDNA: Ceres: 8841.	major latex protein-related / MLP-related
At4g01680	0.932651	2.11698	2.26986	putative transcription factor ; supported by cDNA: gi_15450989_gb_AY054575.1_	myb family transcription factor (MYB55)
At2g18590	0.925667	2.09874	2.26727	hypothetical protein	transporter-related

## Sheet: Higher in RNAi
Supplementary Table 2. Pi-responsive genes with a two-fold higher abundance in HDA19-RNAi relative to 35S:HDA19 plants.
Genbank	Ri LP/Ri ES(averageI+II+III)	OE LP/OE ES(averageI+II+III)	(Ri LP/Ri ES)ave/(OE LP/OE ES)ave	Gene Symbol	Description	Description
At1g26390	2.65	0.09	29.91		hypothetical protein similar to reticuline oxidase-like protein GB:CAB45850 GI:5262224 from [Arabidopsis thaliana]; supported by cDNA: gi_15293132_gb_AY051000.1_	hypothetical protein similar to reticuline oxidase-like protein GB:CAB45850 GI:5262224 from [Arabidopsis thaliana]; supported by cDNA: gi_15293132_gb_AY051000.1_
At1g26380	5.39	0.29	18.79		hypothetical protein similar to reticuline oxidase-like protein GB:CAB45850 GI:5262224 from [Arabidopsis thaliana]; supported by cDNA: gi_13430839_gb_AF360332.1_AF360332	hypothetical protein similar to reticuline oxidase-like protein GB:CAB45850 GI:5262224 from [Arabidopsis thaliana]; supported by cDNA: gi_13430839_gb_AF360332.1_AF360333
At4g09540	2.79	0.18	15.17		putative protein Phaseolus vulgaris cDNA to retrotransposon Tpv2-1c,PID:e1429069	putative protein Phaseolus vulgaris cDNA to retrotransposon Tpv2-1c,PID:e1429070
At1g36810	3.63	0.42	8.62		unknown protein	unknown protein
At5g26920	3.14	0.36	8.61		calmodulin-binding - like protein calmodulin-binding protein TCB60, Nicotiana tabacum, EMBL:U58971	calmodulin-binding - like protein calmodulin-binding protein TCB60, Nicotiana tabacum, EMBL:U58972
At4g26740	2.33	0.3	7.78		embryo-specific protein 1 (ATS1)	embryo-specific protein 1 (ATS1)
At1g21120	1.51	0.2	7.42		putative ATPase similar to GB:AAF28353 from [Fragaria x ananassa]	putative ATPase similar to GB:AAF28353 from [Fragaria x ananassa]
At5g02780	1.12	0.15	7.22	In2-1	putative protein In2, Zea mays, EMBL:X58573	putative protein In2, Zea mays, EMBL:X58574
At1g40550	3.49	0.53	6.64		hypothetical protein	hypothetical protein
At5g64120	3.09	0.47	6.63		peroxidase (emb|CAA67551.1) ;supported by full-length cDNA: Ceres:23349.	peroxidase (emb|CAA67551.1) ;supported by full-length cDNA: Ceres:23349.
At5g40990	2.18	0.34	6.4		GDSL-motif lipase/hydrolase-like protein	GDSL-motif lipase/hydrolase-like protein
At2g40670	3.31	0.53	6.31		putative two-component response regulator protein ; supported by cDNA: gi_11870067_gb_AF305721.1_AF305721	putative two-component response regulator protein ; supported by cDNA: gi_11870067_gb_AF305721.1_AF305722
At5g19610	4.27	0.71	6.03		GNOM-like protein pattern-formation (GNOM) - Arabidopsis thaliana, EMBL:U36432	GNOM-like protein pattern-formation (GNOM) - Arabidopsis thaliana, EMBL:U36433
At1g66690	2.92	0.54	5.37		unknown protein	unknown protein
At1g14550	2.85	0.53	5.35		anionic peroxidase, putative similar to anionic peroxidase GI:170202 from [Nicotiana sylvestris]	anionic peroxidase, putative similar to anionic peroxidase GI:170202 from [Nicotiana sylvestris]
At4g35180	1.97	0.39	5.08		amino acid permease - like protein Lily mRNA, Lilium longiflorum, gb:D21814;supported by full-length cDNA: Ceres:36461.	amino acid permease - like protein Lily mRNA, Lilium longiflorum, gb:D21814;supported by full-length cDNA: Ceres:36461.
At1g36640	2.31	0.46	5		unknown protein	unknown protein
At3g02840	2.55	0.55	4.63		unknown protein ;supported by full-length cDNA: Ceres:38495.	unknown protein ;supported by full-length cDNA: Ceres:38495.
At4g15760	1.17	0.26	4.59		hypothetical protein	hypothetical protein
At1g42610	1.54	0.34	4.58		unknown protein	unknown protein
At4g02970	3.01	0.67	4.47		putative protein similar to T4I9.17	putative protein similar to T4I9.18
At1g64160	6.62	1.49	4.44		dirigent protein, putative similar to dirigent protein GB:AAF25365 GI:6694709 from [Thuja plicata]	dirigent protein, putative similar to dirigent protein GB:AAF25365 GI:6694709 from [Thuja plicata]
At3g49780	1.95	0.44	4.41		putative protein ; supported by full-length cDNA: Ceres: 40302.	putative protein ; supported by full-length cDNA: Ceres: 40302.
At1g02930	2.67	0.63	4.22		glutathione S-transferase, putative similar to glutathione S-transferase GI:860955 from [Hyoscyamus muticus]; supported by cDNA: gi_15215607_gb_AY050332.1_	glutathione S-transferase, putative similar to glutathione S-transferase GI:860955 from [Hyoscyamus muticus]; supported by cDNA: gi_15215607_gb_AY050332.1_
At1g53620	2.09	0.5	4.19		hypothetical protein predicted by genemark.hmm	hypothetical protein predicted by genemark.hmm
At3g60270	1.74	0.42	4.09		stellacyanin (uclacyanin 3) - like protein uclacyanin 3, Arabidopsis thaliana, EMBL:AF039404	stellacyanin (uclacyanin 3) - like protein uclacyanin 3, Arabidopsis thaliana, EMBL:AF039405
At5g28560	4.05	1	4.05		putative protein	putative protein
At4g24570	2.96	0.75	3.93		putative mitochondrial uncoupling protein mitochondrial uncoupling protein, Arabidopsis thaliana (thale cress), PATX:E1316826;supported by full-length cDNA: Ceres:119476.	putative mitochondrial uncoupling protein mitochondrial uncoupling protein, Arabidopsis thaliana (thale cress), PATX:E1316826;supported by full-length cDNA: Ceres:119476.
At1g48800	0.88	0.23	3.87		terpene cyclase, putative similar to terpene cyclase GI:9293912 from [Arabidopsis thaliana]	terpene cyclase, putative similar to terpene cyclase GI:9293912 from [Arabidopsis thaliana]
At2g24350	1.29	0.34	3.81		putative poly(A) binding protein	putative poly(A) binding protein
At4g24700	0.97	0.27	3.58		hypothetical protein	hypothetical protein
At5g49290	2.75	0.78	3.55		disease resistance protein-like	disease resistance protein-like
At1g27730	4.52	1.29	3.51		salt-tolerance zinc finger protein identical to salt-tolerance zinc finger protein GB:CAA64820 GI:1565227 from [Arabidopsis thaliana]; supported by cDNA: gi_14334649_gb_AY034998.1_	salt-tolerance zinc finger protein identical to salt-tolerance zinc finger protein GB:CAA64820 GI:1565227 from [Arabidopsis thaliana]; supported by cDNA: gi_14334649_gb_AY034998.1_
At3g01260	0.88	0.25	3.49		putative aldose 1-epimerase shows similarity to aldose epimerases	putative aldose 1-epimerase shows similarity to aldose epimerases
At1g73600	0.46	0.13	3.45	NMT3	phosphoethanolamine N-methyltransferase, putative similar to GI:7407189 from [Spinacia oleracea]	phosphoethanolamine N-methyltransferase, putative similar to GI:7407189 from [Spinacia oleracea]
At1g66500	2.87	0.83	3.45		hypothetical protein	hypothetical protein
At2g34580	1.22	0.35	3.45		hypothetical protein predicted by genscan	hypothetical protein predicted by genscan
At2g18880	2.54	0.75	3.4		hypothetical protein predicted by genefinder	hypothetical protein predicted by genefinder
At3g46150	1.4	0.42	3.33		hypothetical protein	hypothetical protein
At5g40040	1.86	0.56	3.32		acidic ribosomal protein P2 -like acidic ribosomal protein P2, Parthenium argentatum,SWISSPROT:RLA2_PARAR	acidic ribosomal protein P2 -like acidic ribosomal protein P2, Parthenium argentatum,SWISSPROT:RLA2_PARAR
At5g52330	0.88	0.28	3.21		putative protein contains similarity to unknown protein (gb|AAB70446.1)	putative protein contains similarity to unknown protein (gb|AAB70446.1)
At3g27800	0.69	0.23	2.96		hypothetical protein predicted by genemark.hmm	hypothetical protein predicted by genemark.hmm
At4g29780	3.14	1.07	2.93		hypothetical protein ;supported by full-length cDNA: Ceres:249769.	hypothetical protein ;supported by full-length cDNA: Ceres:249769.
At3g02850	0.5	0.17	2.93	SKOR	stelar K+ outward rectifying channel (SKOR) identical to stelar K+ outward rectifying channel (SKOR) GB:AJ223358 [Arabidopsis thaliana]	stelar K+ outward rectifying channel (SKOR) identical to stelar K+ outward rectifying channel (SKOR) GB:AJ223358 [Arabidopsis thaliana]
At5g49360	1.07	0.37	2.91		xylosidase	xylosidase
At5g38900	2.26	0.78	2.9		frnE protein - like frnE protein, Deinococcus radiodurans, PIR:E75491;supported by full-length cDNA: Ceres:10982.	frnE protein - like frnE protein, Deinococcus radiodurans, PIR:E75491;supported by full-length cDNA: Ceres:10982.
At5g24240	1.67	0.59	2.83		ubiquitin	ubiquitin
At1g14580	1.21	0.43	2.81		zinc finger protein, putative similar to zinc finger protein ID1 GB:AAC18941 GI:3170601 from [Zea mays]	zinc finger protein, putative similar to zinc finger protein ID1 GB:AAC18941 GI:3170601 from [Zea mays]
At1g73540	2.86	1.02	2.8		unknown protein contains similarity to diphosphoinositol polyphosphate phosphohydrolase GI:3978224 from [Homo sapiens]	unknown protein contains similarity to diphosphoinositol polyphosphate phosphohydrolase GI:3978224 from [Homo sapiens]
At2g33830	1.45	0.52	2.78		putative auxin-regulated protein ;supported by full-length cDNA: Ceres:1711.	putative auxin-regulated protein ;supported by full-length cDNA: Ceres:1711.
At5g17350	3.14	1.14	2.75		putative protein ;supported by full-length cDNA: Ceres:1198.	putative protein ;supported by full-length cDNA: Ceres:1198.
At2g26530	4.56	1.68	2.71		AR781, similar to yeast pheromone receptor identical to GB:D88743, corrected a frameshift found in the original record (at 69530 bp), sequence submitted has been verified from 10 sequence electropherograms. The translation now starts from an upstream ATG.;supported by full-length cDNA: Ceres:33680	AR781, similar to yeast pheromone receptor identical to GB:D88743, corrected a frameshift found in the original record (at 69530 bp), sequence submitted has been verified from 10 sequence electropherograms. The translation now starts from an upstream ATG.;supported by full-length cDNA: Ceres:33680
At4g39770	0.69	0.26	2.68		puative protein various predicted proteins	puative protein various predicted proteins
At3g44260	3.1	1.16	2.68		CCR4-associated factor 1-like protein CAF1_MOUSE CCR4-ASSOCIATED FACTOR 1 - Mus musculus, SWISSPROT:CAF1_MOUSE; supported by cDNA: gi_15292828_gb_AY050848.1_	CCR4-associated factor 1-like protein CAF1_MOUSE CCR4-ASSOCIATED FACTOR 1 - Mus musculus, SWISSPROT:CAF1_MOUSE; supported by cDNA: gi_15292828_gb_AY050848.1_
At2g15120	2.36	0.89	2.67		unknown protein	unknown protein
orf158	2.85	1.08	2.64		hypothetical protein	hypothetical protein
At2g02930	1.64	0.63	2.62		putative glutathione S-transferase ;supported by full-length cDNA: Ceres:27915.; supported by cDNA: gi_11095995_gb_AF288181.1_AF288181	putative glutathione S-transferase ;supported by full-length cDNA: Ceres:27915.; supported by cDNA: gi_11095995_gb_AF288181.1_AF288182
At5g48540	2.07	0.8	2.61		33 kDa secretory protein-like ; supported by cDNA: gi_15292980_gb_AY050924.1_	34 kDa secretory protein-like ; supported by cDNA: gi_15292980_gb_AY050924.1_
At5g64905	2.17	0.84	2.6		Expressed protein ; supported by full-length cDNA: Ceres: 3657.	Expressed protein ; supported by full-length cDNA: Ceres: 3657.
At1g26240	2.45	0.95	2.57		hypothetical protein predicted by genemark.hmm	hypothetical protein predicted by genemark.hmm
At5g39110	1.74	0.68	2.56		germin -like protein germin -like protein GLP6, Arabidopsis thaliana, EMBL:ATU75194	germin -like protein germin -like protein GLP6, Arabidopsis thaliana, EMBL:ATU75195
At1g18970	2.51	0.99	2.52		germin, putative similar to germin GI:170697 from [Triticum aestivum]; supported by cDNA: gi_1755151_gb_U75187.1_ATU75187	germin, putative similar to germin GI:170697 from [Triticum aestivum]; supported by cDNA: gi_1755151_gb_U75187.1_ATU75188
At1g23710	2.24	0.89	2.52		unknown protein ;supported by full-length cDNA: Ceres:36437.	unknown protein ;supported by full-length cDNA: Ceres:36437.
At3g61840	1.92	0.76	2.52		hypothetical protein	hypothetical protein
At1g32560	1.68	0.67	2.51		late-embryogenesis abundant protein, putative similar to GI:4102692 from [Glycine max]	late-embryogenesis abundant protein, putative similar to GI:4102692 from [Glycine max]
At3g16530	2.64	1.05	2.51		putative lectin similar to lectin SP:P02874 [Onobrychis viciifolia]; contains Pfam profile: PF00139 legume lectins beta domain; supported by cDNA: gi_15809853_gb_AY054194.1_	putative lectin similar to lectin SP:P02874 [Onobrychis viciifolia]; contains Pfam profile: PF00139 legume lectins beta domain; supported by cDNA: gi_15809853_gb_AY054194.1_
At5g61600	2	0.8	2.5		DNA binding protein - like DNA binding protein EREBP-4, Nicotiana tabacum, PIR:T02434;supported by full-length cDNA: Ceres:92102.	DNA binding protein - like DNA binding protein EREBP-4, Nicotiana tabacum, PIR:T02434;supported by full-length cDNA: Ceres:92102.
At5g22555	4.69	1.88	2.5		Expressed protein ; supported by full-length cDNA: Ceres: 30518.	Expressed protein ; supported by full-length cDNA: Ceres: 30518.
At4g11280	1.66	0.67	2.47	ACS6	ACC synthase (AtACS-6) ; supported by cDNA: gi_16226285_gb_AF428292.1_AF428292	ACC synthase (AtACS-6) ; supported by cDNA: gi_16226285_gb_AF428292.1_AF428293
At2g40000	1.29	0.52	2.46		putative nematode-resistance protein ;supported by full-length cDNA: Ceres:35056.	putative nematode-resistance protein ;supported by full-length cDNA: Ceres:35056.
At1g28590	2.33	0.96	2.43		lipase, putative contains Pfam profile: PF00657 Lipase/Acylhydrolase with GDSL-like motif	lipase, putative contains Pfam profile: PF00657 Lipase/Acylhydrolase with GDSL-like motif
At2g10020	1.53	0.63	2.43		hypothetical protein predicted by genscan and genefinder	hypothetical protein predicted by genscan and genefinder
At5g34820	2	0.83	2.41		putative protein predicted proteins - Arabidopsis thaliana	putative protein predicted proteins - Arabidopsis thaliana
At4g37370	1.18	0.49	2.4		cytochrome P450 - like protein cytochrome P450, Glycyrrhiza echinata, AB001379;supported by full-length cDNA: Ceres:253698.	cytochrome P450 - like protein cytochrome P450, Glycyrrhiza echinata, AB001379;supported by full-length cDNA: Ceres:253698.
At5g22390	0.74	0.31	2.37		unknown protein	unknown protein
At1g58420	2.09	0.89	2.34		hypothetical protein predicted by genemark.hmm;supported by full-length cDNA: Ceres:124269.	hypothetical protein predicted by genemark.hmm;supported by full-length cDNA: Ceres:124269.
At1g06140	1.1	0.47	2.34		hypothetical protein predicted by genemark.hmm	hypothetical protein predicted by genemark.hmm
At5g28630	1.23	0.53	2.33		putative protein retinal glutamic acid-rich protein, bovine, PIR:A40437;supported by full-length cDNA: Ceres:24151.	putative protein retinal glutamic acid-rich protein, bovine, PIR:A40437;supported by full-length cDNA: Ceres:24151.
At4g33050	1.79	0.77	2.32		putative protein	putative protein
At4g30230	1.39	0.6	2.32		hypothetical protein	hypothetical protein
At3g01290	2.66	1.15	2.31		unknown protein similar to hypothetical protein GB:CAA10289 [Cicer arietinum]; supported by full-length cDNA: Ceres: 108086.	unknown protein similar to hypothetical protein GB:CAA10289 [Cicer arietinum]; supported by full-length cDNA: Ceres: 108086.
At3g50190	1.7	0.73	2.31		putative protein various predicted proteins, Arabidopsis thaliana and Oryza sativa	putative protein various predicted proteins, Arabidopsis thaliana and Oryza sativa
At4g27280	2.49	1.08	2.3		putative protein centrin, Marsilea vestita;supported by full-length cDNA: Ceres:13072.	putative protein centrin, Marsilea vestita;supported by full-length cDNA: Ceres:13072.
At2g43590	4.51	1.97	2.29		putative endochitinase	putative endochitinase
At1g61810	1.6	0.7	2.29		beta-glucosidase, putative similar to beta-glucosidase GI:804655 from (Hordeum vulgare)	beta-glucosidase, putative similar to beta-glucosidase GI:804655 from (Hordeum vulgare)
At4g24040	1.63	0.71	2.28		trehalase - like protein trehalase 1 GMTRE1, Glycine max, AF124148	trehalase - like protein trehalase 1 GMTRE1, Glycine max, AF124149
At4g23810	1.64	0.73	2.23		putative protein AR411 - Arabidopsis thaliana (thale cress), PID:g1669603; supported by cDNA: gi_13507100_gb_AF272748.1_AF272748	putative protein AR411 - Arabidopsis thaliana (thale cress), PID:g1669603; supported by cDNA: gi_13507100_gb_AF272748.1_AF272749
At2g30020	1.92	0.87	2.2		putative protein phosphatase 2C	putative protein phosphatase 2C
At2g28820	0.96	0.45	2.16		unknown protein	unknown protein
At3g55980	1.18	0.55	2.13		putative protein zinc finger transcription factor (PEI1), Arabidopsis thaliana, EMBL:AF050463; supported by cDNA: gi_15810486_gb_AY056282.1_	putative protein zinc finger transcription factor (PEI1), Arabidopsis thaliana, EMBL:AF050463; supported by cDNA: gi_15810486_gb_AY056282.1_
At4g01430	1.34	0.63	2.13		predicted protein of unknown function similar to F3D13.3 similar to M. truncatula MtN21, GenBank accession number Y15293	predicted protein of unknown function similar to F3D13.3 similar to M. truncatula MtN21, GenBank accession number Y15294
At2g29330	1.15	0.54	2.1		putative tropinone reductase	putative tropinone reductase
At5g51190	1.96	0.93	2.1		putative protein contains similarity to ethylene responsive element binding factor;supported by full-length cDNA: Ceres:2347.	putative protein contains similarity to ethylene responsive element binding factor;supported by full-length cDNA: Ceres:2347.
At5g38930	2.68	1.28	2.09		germin - like protein probable germin type 2, Arabidopsis thaliana, PIR:H71408	germin - like protein probable germin type 2, Arabidopsis thaliana, PIR:H71409
At3g26830	1	0.48	2.09		putative cytochrome P450 similar to cytochrome P450 71B2 GB:O65788 [Arabidopsis thaliana]	putative cytochrome P450 similar to cytochrome P450 71B2 GB:O65788 [Arabidopsis thaliana]
At3g63110	0.97	0.47	2.08	IPT3	tRNA isopentenyl transferase -like protein tRNA isopentenyl transferase, Arabidopsis thaliana, EMBL:AF109376; supported by cDNA: gi_14278981_dbj_AB061401.1_AB061401	tRNA isopentenyl transferase -like protein tRNA isopentenyl transferase, Arabidopsis thaliana, EMBL:AF109376; supported by cDNA: gi_14278981_dbj_AB061401.1_AB061402
At5g27420	1.53	0.75	2.04		RING-H2 zinc finger protein-like RING-H2 zinc finger protein ATL6 - Arabidopsis thaliana, EMBL:AF132016;supported by full-length cDNA: Ceres:106078.	RING-H2 zinc finger protein-like RING-H2 zinc finger protein ATL6 - Arabidopsis thaliana, EMBL:AF132016;supported by full-length cDNA: Ceres:106078.
At2g46400	1.25	0.61	2.04		putative WRKY-type DNA binding protein ; supported by cDNA: gi_15430276_gb_AY046275.1_	putative WRKY-type DNA binding protein ; supported by cDNA: gi_15430276_gb_AY046275.1_
At2g01400	1.08	0.53	2.02		hypothetical protein predicted by genscan; supported by full-length cDNA: Ceres: 2422.	hypothetical protein predicted by genscan; supported by full-length cDNA: Ceres: 2422.
At4g19370	2.58	1.28	2.01		hypothetical protein	hypothetical protein
At3g08040	2.95	1.47	2.01		MATE efflux family protein, putative contains TIGRfam profile: TIGR00797: MATE efflux family protein; supported by cDNA: gi_15912322_gb_AY056439.1_	MATE efflux family protein, putative contains TIGRfam profile: TIGR00797: MATE efflux family protein; supported by cDNA: gi_15912322_gb_AY056439.1_
At2g41010	1.17	0.58	2.01		unknown protein	unknown protein
At5g39100	2.38	1.19	2.01		germin - like protein GLP6 exon 2 interrupted by a stop codon, creating non-consensus donor and acceptor splice sites.; supported by cDNA: gi_1755165_gb_U75194.1_ATU75194	germin - like protein GLP6 exon 2 interrupted by a stop codon, creating non-consensus donor and acceptor splice sites.; supported by cDNA: gi_1755165_gb_U75194.1_ATU75195
At3g55180	1.39	0.69	2		lipase -like protein monoglyceride lipase, Mus musculus, EMBL:MMMGLYLIP	lipase -like protein monoglyceride lipase, Mus musculus, EMBL:MMMGLYLIP
At1g07560	2.45	1.23	2		protein kinase, putative contains Pfam profile: PF00069 Eukaryotic protein kinase domain (1 copy)	protein kinase, putative contains Pfam profile: PF00069 Eukaryotic protein kinase domain (1 copy)
At2g31190	1.19	0.6	2		unknown protein ;supported by full-length cDNA: Ceres:151404.	unknown protein ;supported by full-length cDNA: Ceres:151404.
